# Supplementary material for: Assessing the Interactions of Statins with Human Adenylate Kinase Isoenzyme 1: Fluorescence and Enzyme Kinetic Studies
Source: Int J Mol Sci. 2021 May 24;22(11):5541. doi: 10.3390/ijms22115541 (PMC8197361; doi:10.3390/ijms22115541)
Supplement: Supplementary file 1 [file ijms-22-05541-s001.zip]

Archive with 1 entries (1 files):
- ijms-1226165-supplementary.pdf
